# Supplementary material for: The effectiveness of patient-centred medical home model versus standard primary care in chronic disease management: protocol for a systematic review and meta-analysis of randomised and non-randomised controlled trials
Source: Syst Rev. 2018 Nov 29;7:215. doi: 10.1186/s13643-018-0887-2 (PMC6267917; doi:10.1186/s13643-018-0887-2)
Supplement: Supplementary file 3 — Data extraction form for experimental studies. (XLSX 10 kb) [file 13643_2018_887_MOESM3_ESM.xlsx]

## Sheet: Sheet1
DATA EXTRACTION FORM FOR EXPERIMENTAL STUDIES
REVIEWER PERFORMING EXTRACTION:
DATE OF DATA EXTRACTION:
Study Identification Features		Details of study		Characteristics of Study population								Sampling strategy	Intervention components				Outcomes	Study Quality score
Authors and year of publication	Country of origin	Study design	Setting/context of study	sample size (N)	Loss to follow-up (N)	Mean age/Age groups	Gender distribution	Major inclusion criteria (all)	Major exclusion criteria (any)	Chronic physical conditions - baseline characteristics (risk proportion/mean or median and SD)			PCMH components	Length of intervention	Duration of follow-up (years)	Control conditions
										Treatment group	Control group
